# Supplementary material for: CPSF4 promotes triple negative breast cancer metastasis by upregulating MDM4
Source: Signal Transduct Target Ther. 2021 May 19;6:184. doi: 10.1038/s41392-021-00565-9 (PMC8131696; doi:10.1038/s41392-021-00565-9)
Supplement: Supplementary file 2 — supplementary materials ChIP-seq data [file 41392_2021_565_MOESM2_ESM.xlsx]

## Sheet: chip_cpsf4_peak_annotation
seqnames	start	end	width	strand	length	abs_summit	pileup	X.log10.pvalue.	fold_enrichment	X.log10.qvalue.	name	annotation	geneChr	geneStart	geneEnd	geneLength	geneStrand	geneId	transcriptId	distanceToTSS	ENSEMBL	SYMBOL	GENENAME
chr1	100415213	100415476	264	*	265	100415367	7	5.0455	4.03629	0.77966	chip_cpsf4_peak_8	Distal Intergenic	1	100435345	100492534	57190	1	23443	uc001dsp.2	-19869	ENSG00000117620	SLC35A3	solute carrier family 35 (UDP-N-acetylglucosamine (UDP-GlcNAc) transporter), member A3
chr1	212645387	212645650	264	*	265	212645533	7	6.76351	5.08739	1.77042	chip_cpsf4_peak_12	Distal Intergenic	1	212606229	212619721	13493	1	29937	uc010ptf.2	39158	ENSG00000117691	NENF	neudesin neurotrophic factor
chr10	35513093	35513359	267	*	268	35513276	7	7.07469	5.26154	1.90065	chip_cpsf4_peak_14	Distal Intergenic	10	35535953	35860847	324895	1	219771	uc001iyu.4	-22594	ENSG00000108100	CCNY	cyclin Y
chr10	77191473	77191736	264	*	265	77191561	8	8.31515	5.91923	2.74418	chip_cpsf4_peak_16	Distal Intergenic	10	77163514	77168740	5227	1	100131213	uc010qlg.2	27959	ENSG00000237149	ZNF503-AS2	ZNF503 antisense RNA 2
chr10	112197696	112197987	292	*	293	112197894	9	7.02478	5.04537	1.90065	chip_cpsf4_peak_21	Distal Intergenic	10	112257625	112271302	13678	1	1847	uc001kzd.3	-59638	ENSG00000138166	DUSP5	dual specificity phosphatase 5
chr10	115059652	115060076	425	*	426	115059901	9	9.0246	6.25571	3.2783	chip_cpsf4_peak_22	Distal Intergenic	10	114889392	114927436	38045	1	6934	uc010qrx.2	170260	ENSG00000148737	TCF7L2	transcription factor 7-like 2 (T-cell specific, HMG-box)
chr10	133863619	133863882	264	*	265	133863623	6	4.1281	3.53176	0.49153	chip_cpsf4_peak_23	Distal Intergenic	10	133918313	133998313	80001	1	282973	uc001lkx.4	-54431	ENSG00000188385	JAKMIP3	Janus kinase and microtubule interacting protein 3
chr10	134833306	134833569	264	*	265	134833386	15	9.43029	5.39805	3.61362	chip_cpsf4_peak_25	Distal Intergenic	10	134884433	134945179	60747	1	84435	uc001llw.3	-50864	ENSG00000197177	ADGRA1	adhesion G protein-coupled receptor A1
chr11	24034579	24034918	340	*	341	24034733	10	11.4364	7.50457	5.36812	chip_cpsf4_peak_28	Distal Intergenic	11	24518516	25104186	585671	1	338645	uc001mqs.3	-483598	ENSG00000187398	LUZP2	leucine zipper protein 2
chr11	38483662	38483925	264	*	265	38483759	8	8.72785	6.1401	3.04534	chip_cpsf4_peak_29	Distal Intergenic	11	40135751	40314680	178930	2	57689	uc001mxb.2	1830755	ENSG00000148948	LRRC4C	leucine rich repeat containing 4C
chr11	65699684	65699947	264	*	265	65699809	9	7.02478	5.04537	1.90065	chip_cpsf4_peak_32	Distal Intergenic	11	65686728	65689048	2321	1	10589	uc001ogj.2	12956	ENSG00000175550	DRAP1	DR1-associated protein 1 (negative cofactor 2 alpha)
chr11	69360634	69360897	264	*	265	69360861	9	6.2489	4.5515	1.35459	chip_cpsf4_peak_35	Distal Intergenic	11	69455873	69469242	13370	1	595	uc001opa.3	-94976	ENSG00000110092	CCND1	cyclin D1
chr11	77718920	77719183	264	*	265	77719033	8	7.49354	5.45261	2.14927	chip_cpsf4_peak_36	Distal Intergenic	11	77688953	77705717	16765	2	92105	uc001oyv.1	-13203	ENSG00000149262	INTS4	integrator complex subunit 4
chr11	119614702	119614976	275	*	276	119614824	19	16.8016	8.79063	10.3704	chip_cpsf4_peak_39	Distal Intergenic	11	119545099	119599435	54337	2	5818	uc001pww.3	-15267	ENSG00000110400	PVRL1	poliovirus receptor-related 1 (herpesvirus entry mediator C)
chr12	45862711	45862974	264	*	265	45862871	10	6.8592	4.78017	1.80083	chip_cpsf4_peak_42	Distal Intergenic	12	45686466	45826134	139669	1	196527	uc010slg.2	176245	ENSG00000177119	ANO6	anoctamin 6
chr12	67845065	67845417	353	*	354	67845262	9	10.0616	6.82233	4.13311	chip_cpsf4_peak_44	Distal Intergenic	12	67692730	67708388	15659	1	55832	uc001sto.2	152335	ENSG00000111530	CAND1	cullin-associated and neddylation-dissociated 1
chr12	119195300	119195563	264	*	265	119195489	9	8.84999	6.1555	3.13684	chip_cpsf4_peak_46	Distal Intergenic	12	119419300	119600856	181557	1	84530	uc001txa.2	-223737	ENSG00000139767	SRRM4	serine/arginine repetitive matrix 4
chr13	38619562	38619825	264	*	265	38619595	6	5.88472	4.60384	1.32	chip_cpsf4_peak_49	Distal Intergenic	13	38624954	38717369	92416	2	100874188	uc031qle.1	97544	ENSG00000223685	LINC00571	long intergenic non-protein coding RNA 571
chr14	54303949	54304249	301	*	302	54303990	7	7.07469	5.26154	1.90065	chip_cpsf4_peak_52	Distal Intergenic	14	54415145	54415202	58	2	100847076	uc031qop.1	110953	ENSG00000266431	MIR5580	microRNA 5580
chr15	72731026	72731338	313	*	314	72731178	7	7.43945	5.45787	2.1047	chip_cpsf4_peak_56	Distal Intergenic	15	72766667	72878896	112230	1	25820	uc002aut.4	-35329	ENSG00000166233	ARIH1	ariadne RBR E3 ubiquitin protein ligase 1
chr19	32224869	32225194	326	*	327	32224976	11	8.8873	5.87965	3.14598	chip_cpsf4_peak_81	Distal Intergenic	19	32083187	32083945	759	1	100507527	uc021urz.1	141682	NA	THEG5	testis highly expressed protein 5
chr19	33022566	33022829	264	*	265	33022709	10	8.07751	5.5499	2.5707	chip_cpsf4_peak_82	Distal Intergenic	19	33072094	33077449	5356	1	9141	uc002ntl.3	-49265	ENSG00000105185	PDCD5	programmed cell death 5
chr2	3698770	3699036	267	*	268	3698964	24	18.0973	8.11194	11.59	chip_cpsf4_peak_89	Distal Intergenic	2	3705786	3750260	44475	1	55821	uc010ewt.3	-6750	ENSG00000151360	ALLC	allantoicase
chr2	48383429	48383692	264	*	265	48383470	10	7.82244	5.38968	2.37771	chip_cpsf4_peak_91	Distal Intergenic	2	48541795	48606434	64640	1	3344	uc002rwh.1	-158103	ENSG00000170802	FOXN2	forkhead box N2
chr2	72189489	72189752	264	*	265	72189582	10	8.6694	5.91788	3.04024	chip_cpsf4_peak_92	Distal Intergenic	2	72356367	72371544	15178	2	56603	uc010yra.1	181792	ENSG00000003137	CYP26B1	cytochrome P450, family 26, subfamily B, polypeptide 1
chr2	83102920	83103380	461	*	462	83103162	6	4.1281	3.53176	0.49153	chip_cpsf4_peak_93	Distal Intergenic	2	83083927	83084893	967	1	1720	uc021vjv.2	18993	NA	LOC1720	dihydrofolate reductase pseudogene
chr2	136845586	136846118	533	*	534	136845726	7	5.0455	4.03629	0.77966	chip_cpsf4_peak_96	Distal Intergenic	2	136871919	136873813	1895	2	7852	uc002tuy.3	27695	ENSG00000121966	CXCR4	chemokine (C-X-C motif) receptor 4
chr2	199142328	199142598	271	*	272	199142364	17	11.3355	6.07281	5.28355	chip_cpsf4_peak_98	Distal Intergenic	2	198669426	199014608	345183	1	5334	uc010fsp.3	472902	ENSG00000115896	PLCL1	phospholipase C-like 1
chr20	335793	336056	264	*	265	335839	9	6.08441	4.44617	1.32	chip_cpsf4_peak_101	Distal Intergenic	20	327370	335512	8143	1	80023	uc002wdi.4	8423	ENSG00000125841	NRSN2	neurensin 2
chr20	52527796	52528059	264	*	265	52527833	8	6.38256	4.77505	1.45758	chip_cpsf4_peak_106	Distal Intergenic	20	52491040	52492248	1209	2	391257	uc010gik.4	-35548	NA	SUMO1P1	SUMO1 pseudogene 1
chr20	55278350	55278613	264	*	265	55278576	7	4.94356	3.97039	0.77966	chip_cpsf4_peak_107	Distal Intergenic	20	55205938	55214338	8401	1	7022	uc010zzi.2	72412	ENSG00000087510	TFAP2C	transcription factor AP-2 gamma (activating enhancer binding protein 2 gamma)
chr20	55739871	55740270	400	*	401	55740109	11	5.94532	4.04854	1.32	chip_cpsf4_peak_108	Distal Intergenic	20	55743809	55841707	97899	2	655	uc010gip.1	101437	ENSG00000101144	BMP7	bone morphogenetic protein 7
chr22	34792589	34792852	264	*	265	34792657	9	10.0616	6.82233	4.13311	chip_cpsf4_peak_113	Distal Intergenic	22	33669062	34318584	649523	2	9215	uc011amf.2	-474005	ENSG00000133424	LARGE	like-glycosyltransferase
chr3	13239105	13239368	264	*	265	13239113	9	4.39742	3.37378	0.67826	chip_cpsf4_peak_116	Distal Intergenic	3	12938542	13114617	176076	2	9922	uc011auw.2	-124488	ENSG00000144711	IQSEC1	IQ motif and Sec7 domain 1
chr3	57605246	57605509	264	*	265	57605309	9	9.60089	6.57692	3.77652	chip_cpsf4_peak_118	Distal Intergenic	3	57557090	57583215	26126	2	378	uc003dix.4	-22031	ENSG00000168374	ARF4	ADP-ribosylation factor 4
chr4	23197008	23197271	264	*	265	23197262	6	5.88472	4.60384	1.32	chip_cpsf4_peak_122	Distal Intergenic	4	22715712	22821195	105484	1	57733	uc011bxo.3	481296	ENSG00000249948	GBA3	glucosidase, beta, acid 3 (gene/pseudogene)
chr4	38304669	38304932	264	*	265	38304836	8	8.31515	5.91923	2.74418	chip_cpsf4_peak_123	Distal Intergenic	4	38121575	38140796	19222	1	23216	uc003gtd.3	183094	ENSG00000065882	TBC1D1	TBC1 (tre-2/USP6, BUB2, cdc16) domain family, member 1
chr4	187437492	187437768	277	*	278	187437529	8	7.64299	5.53995	2.26104	chip_cpsf4_peak_128	Distal Intergenic	4	187337280	187422212	84933	2	285441	uc003izc.3	-15280	ENSG00000251165	F11-AS1	F11 antisense RNA 1
chr5	11360	11809	450	*	451	11587	36	43.8455	18.6679	34.355	chip_cpsf4_peak_129	Distal Intergenic	5	140373	190087	49715	1	153478	uc003jak.2	-128564	ENSG00000153404	PLEKHG4B	pleckstrin homology domain containing, family G (with RhoGef domain) member 4B
chr6	26172327	26172690	364	*	365	26172426	10	11.4364	7.50457	5.36812	chip_cpsf4_peak_137	Distal Intergenic	6	26184024	26184458	435	1	8344	uc003ngt.3	-11334	ENSG00000274290	HIST1H2BE	histone cluster 1, H2be
chr8	42888394	42888673	280	*	281	42888567	8	6.83142	5.05418	1.7909	chip_cpsf4_peak_147	Distal Intergenic	8	42911442	42940932	29491	1	2339	uc003xps.3	-22769	ENSG00000168522	FNTA	farnesyltransferase, CAAX box, alpha
chr8	75091925	75092188	264	*	265	75092084	7	6.76351	5.08739	1.77042	chip_cpsf4_peak_150	Distal Intergenic	8	75146939	75233562	86624	2	56704	uc003yae.3	141374	ENSG00000104369	JPH1	junctophilin 1
chr8	91618445	91618708	264	*	265	91618671	7	5.0455	4.03629	0.77966	chip_cpsf4_peak_151	Distal Intergenic	8	91634223	91658133	23911	2	169200	uc003yen.2	39425	ENSG00000180694	TMEM64	transmembrane protein 64
chr9	5148693	5148956	264	*	265	5148901	6	6.20162	4.77563	1.32	chip_cpsf4_peak_156	Distal Intergenic	9	5163863	5185618	21756	2	11172	uc003zix.3	36662	ENSG00000120210	INSL6	insulin-like 6
chr9	90443207	90443470	264	*	265	90443268	6	5.7462	4.52637	1.31062	chip_cpsf4_peak_157	Distal Intergenic	9	90459660	90462339	2680	1	1518	uc022bje.2	-16190	NA	CTSLP8	cathepsin L pseudogene 8
chrX	53935321	53935621	301	*	302	53935404	20	26.8697	14.3269	19.994	chip_cpsf4_peak_161	Distal Intergenic	23	53969048	54040996	71949	2	23133	uc004dsx.3	105375	ENSG00000172943	PHF8	PHD finger protein 8
chr1	16474783	16475222	440	*	441	16474967	16	7.77666	4.30811	2.36702	chip_cpsf4_peak_3	Exon (uc001aya.2/1969, exon 3 of 17)	1	16450832	16482582	31751	2	1969	uc001aya.2	7360	ENSG00000142627	EPHA2	EPH receptor A2
chr1	22186168	22186474	307	*	308	22186258	9	4.39742	3.37378	0.67826	chip_cpsf4_peak_4	Exon (uc001bfj.3/3339, exon 41 of 97)	1	22148737	22157206	8470	2	3339	uc001bfi.3	-28962	ENSG00000142798	HSPG2	heparan sulfate proteoglycan 2
chr11	65178564	65178827	264	*	265	65178778	10	5.15307	3.71116	0.85313	chip_cpsf4_peak_30	Exon (uc001odu.4/83786, exon 11 of 11)	11	65190269	65212028	21760	1	283131	uc010rog.2	-11442	ENSG00000245532	NEAT1	nuclear paraspeckle assembly transcript 1 (non-protein coding)
chr14	73958003	73958580	578	*	579	73958330	8	6.01274	4.54083	1.32	chip_cpsf4_peak_53	Exon (uc001xok.1/uc001xok.1, exon 2 of 2)	14	73752933	73925286	172354	2	8650	uc001xoh.1	-32717	ENSG00000133961	NUMB	numb homolog (Drosophila)
chr15	93467559	93467822	264	*	265	93467706	9	7.02478	5.04537	1.90065	chip_cpsf4_peak_60	Exon (uc002bsm.2/1106, exon 4 of 10)	15	93486073	93489446	3374	1	1106	uc010bof.1	-18251	ENSG00000173575	CHD2	chromodomain helicase DNA binding protein 2
chr19	17008539	17008804	266	*	267	17008636	12	4.87292	3.29443	0.77966	chip_cpsf4_peak_79	Exon (uc002nfb.3/27151, exon 38 of 42)	19	17003769	17014433	10665	2	27151	uc002nfd.1	5629	ENSG00000160111	CPAMD8	C3 and PZP-like, alpha-2-macroglobulin domain containing 8
chr2	162280301	162280581	281	*	282	162280484	6	5.36968	4.30885	1.01803	chip_cpsf4_peak_97	Exon (uc002ubw.1/10716, exon 6 of 6)	2	162274406	162281573	7168	1	10716	uc010foy.2	5895	ENSG00000136535	TBR1	T-box, brain, 1
chr4	55154981	55155405	425	*	426	55155165	16	18.2822	10.4644	11.7327	chip_cpsf4_peak_125	Exon (uc003haa.3/5156, exon 21 of 24)	4	55143343	55148145	4803	1	5156	uc003hao.1	11638	ENSG00000134853	PDGFRA	platelet-derived growth factor receptor, alpha polypeptide
chr8	130789461	130789724	264	*	265	130789556	7	7.43945	5.45787	2.1047	chip_cpsf4_peak_153	Exon (uc003ysr.3/56169, exon 2 of 14)	8	130760442	130799134	38693	2	56169	uc003ysr.3	9410	ENSG00000147697	GSDMC	gasdermin C
chr9	124080785	124081129	345	*	346	124080983	6	4.10947	3.51955	0.49153	chip_cpsf4_peak_158	Exon (uc004bld.1/2934, exon 18 of 26)	9	124073749	124094168	20420	1	2934	uc004blg.1	7036	ENSG00000148180	GSN	gelsolin
chr9	138379463	138379811	349	*	350	138379556	11	6.28114	4.25284	1.37222	chip_cpsf4_peak_160	Exon (uc004cfr.1/9858, exon 4 of 4)	9	138371648	138380739	9092	1	9858	uc004cfr.1	7815	ENSG00000196422	PPP1R26	protein phosphatase 1, regulatory subunit 26
chr9	5054641	5054923	283	*	284	5054716	9	7.02478	5.04537	1.90065	chip_cpsf4_peak_155	Exon (uc010mhm.3/3717, exon 6 of 24)	9	4985245	5128183	142939	1	3717	uc003ziw.3	69396	ENSG00000096968	JAK2	Janus kinase 2
chr16	70292755	70293116	362	*	363	70292866	6	4.1281	3.53176	0.49153	chip_cpsf4_peak_67	Exon (uc010vlu.1/16, exon 10 of 17)	16	70284134	70285833	1700	2	118460	uc002eym.1	-6922	ENSG00000223496	EXOSC6	exosome component 6
chr21	48071471	48071734	264	*	265	48071649	10	8.07751	5.5499	2.5707	chip_cpsf4_peak_112	Exon (uc021wkc.1/3275, exon 7 of 7)	21	48063198	48081848	18651	1	3275	uc002zjz.1	8273	ENSG00000160310	PRMT2	protein arginine methyltransferase 2
chr1	91852762	91853180	419	*	420	91852981	163	41.5967	3.55188	33.9123	chip_cpsf4_peak_7	Intron (uc001doa.4/164045, intron 4 of 38)	1	91843000	91866666	23667	2	164045	uc001doc.1	13486	ENSG00000162669	HFM1	HFM1, ATP-dependent DNA helicase homolog
chr1	113183109	113183415	307	*	308	113183268	11	7.82798	5.21473	2.37771	chip_cpsf4_peak_9	Intron (uc001ecj.1/829, intron 1 of 9)	1	113066141	113162405	96265	2	54879	uc001ecg.3	-20704	ENSG00000007341	ST7L	suppression of tumorigenicity 7 like
chr1	119916628	119917017	390	*	391	119916676	6	6.20162	4.77563	1.32	chip_cpsf4_peak_10	Intron (uc001ehq.1/51179, intron 1 of 8)	1	119911402	119936751	25350	1	51179	uc001ehr.1	5226	ENSG00000116882	HAO2	hydroxyacid oxidase 2 (long chain)
chr10	69969060	69969329	270	*	271	69969276	7	7.43945	5.45787	2.1047	chip_cpsf4_peak_15	Intron (uc001jnm.5/84665, intron 20 of 20)	10	69990352	69991870	1519	2	220202	uc001jnq.3	22541	ENSG00000179774	ATOH7	atonal bHLH transcription factor 7
chr10	95230177	95230440	264	*	265	95230299	8	7.21294	5.28593	2.02741	chip_cpsf4_peak_18	Intron (uc001kin.3/26509, intron 1 of 53)	10	95066186	95242074	175889	2	26509	uc001kin.3	11634	ENSG00000138119	MYOF	myoferlin
chr10	99438481	99438895	415	*	416	99438652	16	16.4672	9.40928	10.0726	chip_cpsf4_peak_19	Intron (uc001koh.1/60370, intron 2 of 2)	10	99437181	99446625	9445	2	60370	uc001koh.1	7730	ENSG00000119986	AVPI1	arginine vasopressin-induced 1
chr10	99647196	99647505	310	*	311	99647258	7	5.02389	4.02234	0.77966	chip_cpsf4_peak_20	Intron (uc001kot.2/55118, intron 9 of 11)	10	99609995	99631335	21341	1	401647	uc001kos.3	37201	ENSG00000155265	GOLGA7B	golgin A7 family, member B
chr10	134513136	134513594	459	*	460	134513346	9	6.69775	4.83802	1.72522	chip_cpsf4_peak_24	Intron (uc001llo.1/3632, intron 6 of 12)	10	134598320	134599537	1218	2	84504	uc001llr.2	85943	ENSG00000148826	NKX6-2	NK6 homeobox 2
chr11	9952396	9952675	280	*	281	9952596	7	5.0455	4.03629	0.77966	chip_cpsf4_peak_26	Intron (uc001mib.2/81846, intron 16 of 39)	11	9978126	9990092	11967	2	81846	uc001mih.4	37417	ENSG00000133812	SBF2	SET binding factor 2
chr11	11594705	11594968	264	*	265	11594760	8	7.35034	5.36798	2.1047	chip_cpsf4_peak_27	Intron (uc001mjo.2/374378, intron 1 of 10)	11	11292421	11643561	351141	2	374378	uc001mjo.2	48593	ENSG00000110328	GALNT18	polypeptide N-acetylgalactosaminyltransferase 18
chr11	68572132	68572395	264	*	265	68572140	7	5.0455	4.03629	0.77966	chip_cpsf4_peak_34	Intron (uc001oof.4/1374, intron 4 of 18)	11	68522088	68609399	87312	2	1374	uc001oof.4	37004	ENSG00000110090	CPT1A	carnitine palmitoyltransferase 1A (liver)
chr11	129993718	129993981	264	*	265	129993845	8	6.01274	4.54083	1.32	chip_cpsf4_peak_40	Intron (uc001qfp.3/334, intron 7 of 16)	11	129979324	130014706	35383	1	334	uc001qfv.3	14394	ENSG00000084234	APLP2	amyloid beta (A4) precursor-like protein 2
chr12	53787615	53787878	264	*	265	53787657	8	6.38256	4.77505	1.45758	chip_cpsf4_peak_43	Intron (uc001scw.3/6667, intron 3 of 5)	12	53774428	53810226	35799	1	6667	uc010sog.2	13187	ENSG00000185591	SP1	Sp1 transcription factor
chr12	110610515	110610780	266	*	267	110610727	13	9.86565	6.08386	4.01262	chip_cpsf4_peak_45	Intron (uc001tqh.3/28981, intron 11 of 18)	12	110565165	110656600	91436	1	28981	uc001tqj.3	45350	ENSG00000122970	IFT81	intraflagellar transport 81
chr12	131461980	131462243	264	*	265	131462057	7	5.0455	4.03629	0.77966	chip_cpsf4_peak_47	Intron (uc001uit.4/283383, intron 4 of 24)	12	131438452	131626008	187557	1	283383	uc010tbm.2	23528	ENSG00000111452	ADGRD1	adhesion G protein-coupled receptor D1
chr13	28157303	28157566	264	*	265	28157359	8	8.72785	6.1401	3.04534	chip_cpsf4_peak_48	Intron (uc001url.4/222484, intron 1 of 9)	13	28120050	28194720	74671	2	222484	uc001url.4	37154	ENSG00000139517	LNX2	ligand of numb-protein X 2
chr16	3899229	3899495	267	*	268	3899430	14	12.2781	7.34956	6.16997	chip_cpsf4_peak_63	Intron (uc002cvv.3/1387, intron 2 of 30)	16	3775056	3930121	155066	2	1387	uc002cvv.3	30626	ENSG00000005339	CREBBP	CREB binding protein
chr17	5746720	5746983	264	*	265	5746761	7	7.43945	5.45787	2.1047	chip_cpsf4_peak_68	Intron (uc002gcm.3/339166, intron 2 of 3)	17	5675554	5834016	158463	1	339166	uc002gcm.3	71166	ENSG00000179314	LOC339166	uncharacterized LOC339166
chr17	78846467	78846920	454	*	455	78846569	7	5.46436	4.30391	1.09274	chip_cpsf4_peak_76	Intron (uc002jyt.1/57521, intron 13 of 33)	17	78923236	78940173	16938	1	57521	uc002jyu.1	-76316	ENSG00000141564	RPTOR	regulatory associated protein of MTOR, complex 1
chr18	33793518	33793781	264	*	265	33793600	6	5.48926	4.379	1.10642	chip_cpsf4_peak_77	Intron (uc002kzq.4/55034, intron 7 of 14)	18	33767480	33848685	81206	1	55034	uc002kzq.4	26038	ENSG00000075643	MOCOS	molybdenum cofactor sulfurase
chr19	39219326	39219589	264	*	265	39219454	15	8.42738	4.82497	2.84605	chip_cpsf4_peak_84	Intron (uc002oja.2/81, intron 19 of 20)	19	39220832	39226069	5238	2	147968	uc010egd.1	6480	ENSG00000182472	CAPN12	calpain 12
chr19	44730610	44730873	264	*	265	44730650	7	5.0455	4.03629	0.77966	chip_cpsf4_peak_85	Intron (uc002oyu.3/7770, intron 3 of 5)	19	44721944	44741421	19478	1	7770	uc010ejh.3	8666	ENSG00000131115	ZNF227	zinc finger protein 227
chr2	213102827	213103136	310	*	311	213102939	6	6.20162	4.77563	1.32	chip_cpsf4_peak_99	Intron (uc002veg.1/2066, intron 1 of 27)	2	213290987	213291084	98	2	100313771	uc021vvy.1	187948	ENSG00000221782	MIR548F2	microRNA 548f-2
chr20	41249287	41249550	264	*	265	41249331	9	7.02478	5.04537	1.90065	chip_cpsf4_peak_105	Intron (uc002xkg.3/11122, intron 7 of 30)	20	40701392	40828037	126646	2	11122	uc010ggi.3	-421250	ENSG00000196090	PTPRT	protein tyrosine phosphatase, receptor type, T
chr21	19371097	19371360	264	*	265	19371209	6	6.20162	4.77563	1.32	chip_cpsf4_peak_110	Intron (uc002ykr.3/140578, intron 2 of 6)	21	19289537	19639687	350151	1	140578	uc021whr.1	81560	ENSG00000154645	CHODL	chondrolectin
chr3	142287453	142287919	467	*	468	142287627	8	6.01274	4.54083	1.32	chip_cpsf4_peak_120	Intron (uc003eux.4/545, intron 1 of 46)	3	142168077	142297668	129592	2	545	uc003eux.4	9749	ENSG00000175054	ATR	ATR serine/threonine kinase
chr4	47380037	47380374	338	*	339	47380213	8	8.72785	6.1401	3.04534	chip_cpsf4_peak_124	Intron (uc003gxh.3/2560, intron 5 of 8)	4	47452811	47465676	12866	2	54951	uc003gxi.3	85302	ENSG00000169019	COMMD8	COMM domain containing 8
chr5	148352213	148352476	264	*	265	148352286	7	6.10184	4.69861	1.32	chip_cpsf4_peak_133	Intron (uc003lpp.1/79628, intron 17 of 26)	5	148361713	148411250	49538	2	79628	uc010jgw.3	58774	ENSG00000169247	SH3TC2	SH3 domain and tetratricopeptide repeats 2
chr8	105565632	105565895	264	*	265	105565656	7	7.07469	5.26154	1.90065	chip_cpsf4_peak_152	Intron (uc003yma.3/29967, intron 1 of 6)	8	105501459	105601252	99794	2	29967	uc003yma.3	35357	ENSG00000147650	LRP12	low density lipoprotein receptor-related protein 12
chr17	76518632	76518948	317	*	318	76518691	9	6.69775	4.83802	1.72522	chip_cpsf4_peak_75	Intron (uc010dhp.2/8632, intron 25 of 80)	17	76480992	76499138	18147	1	100996295	uc031reo.1	37640	NA	DNAH17-AS1	DNAH17 antisense RNA 1
chr8	70602264	70602604	341	*	342	70602391	54	10.3247	2.66469	4.36107	chip_cpsf4_peak_149	Intron (uc010lzb.3/81796, intron 4 of 7)	8	70549839	70573147	23309	1	23213	uc003xyj.1	52425	ENSG00000137573	SULF1	sulfatase 1
chr16	15081947	15082228	282	*	283	15082157	13	11.1174	6.85959	5.09202	chip_cpsf4_peak_64	Intron (uc010uzl.2/23042, intron 1 of 22)	16	15068833	15233196	164364	1	23042	uc002ddc.3	13114	ENSG00000179889	PDXDC1	pyridoxal-dependent decarboxylase domain containing 1
chr6	42230082	42230463	382	*	383	42230307	18	15.9272	8.54662	9.57052	chip_cpsf4_peak_140	Intron (uc011duq.1/55809, intron 3 of 12)	6	42192669	42237586	44918	2	55809	uc011duq.1	7123	ENSG00000124496	TRERF1	transcriptional regulating factor 1
chr7	157484628	157484989	362	*	363	157484959	10	6.61162	4.62332	1.6544	chip_cpsf4_peak_146	Intron (uc011kwa.2/5799, intron 12 of 22)	7	157367028	157367114	87	2	406945	uc011kwb.1	-117514	ENSG00000207960	MIR153-2	microRNA 153-2
chr1	2615429	2615701	273	*	274	2615594	48	8.41455	2.49258	2.83722	chip_cpsf4_peak_1	Intron (uc021oey.1/100287898, intron 4 of 6)	1	2522081	2564481	42401	2	79258	uc001ajy.2	-50948	ENSG00000142606	MMEL1	membrane metallo-endopeptidase-like 1
chr7	674894	675157	264	*	265	674990	9	6.51127	4.71919	1.56255	chip_cpsf4_peak_143	Intron (uc031swi.1/5575, intron 3 of 9)	7	618893	641221	22329	2	5575	uc003six.1	-33673	ENSG00000188191	PRKAR1B	protein kinase, cAMP-dependent, regulatory, type I, beta
chr1	27320215	27320605	391	*	392	27320446	17	12.9641	7.02739	6.81422	chip_cpsf4_peak_5	Promoter (<=1kb)	1	27320195	27327377	7183	1	388610	uc001bnj.4	20	ENSG00000253368	TRNP1	TMF1-regulated nuclear protein 1
chr1	33283471	33283734	264	*	265	33283673	9	7.02478	5.04537	1.90065	chip_cpsf4_peak_6	Promoter (<=1kb)	1	33240840	33283633	42794	2	8565	uc001bvy.1	0	ENSG00000134684	YARS	tyrosyl-tRNA synthetase
chr10	12111050	12111313	264	*	265	12111145	11	5.94532	4.04854	1.32	chip_cpsf4_peak_13	Promoter (<=1kb)	10	12110916	12165227	54312	1	55526	uc001ild.5	134	ENSG00000181192	DHTKD1	dehydrogenase E1 and transketolase domain containing 1
chr10	94352977	94353240	264	*	265	94353102	7	7.43945	5.45787	2.1047	chip_cpsf4_peak_17	Promoter (<=1kb)	10	94352825	94415152	62328	1	3832	uc001kic.3	152	ENSG00000138160	KIF11	kinesin family member 11
chr11	65658823	65659086	264	*	265	65658932	11	5.94532	4.04854	1.32	chip_cpsf4_peak_31	Promoter (<=1kb)	11	65657875	65659106	1232	1	11007	uc001ogf.3	948	ENSG00000175602	CCDC85B	coiled-coil domain containing 85B
chr11	68517400	68517804	405	*	406	68517578	8	5.80779	4.40974	1.32	chip_cpsf4_peak_33	Promoter (<=1kb)	11	68514614	68518167	3554	2	9633	uc001ooe.3	363	ENSG00000132749	MTL5	metallothionein-like 5, testis-specific (tesmin)
chr11	106888591	106888913	323	*	324	106888662	6	4.1281	3.53176	0.49153	chip_cpsf4_peak_37	Promoter (<=1kb)	11	106544738	106889171	344434	2	2977	uc001pjf.5	258	ENSG00000152402	GUCY1A2	guanylate cyclase 1, soluble, alpha 2
chr11	107460905	107461168	264	*	265	107460960	8	8.50551	6.0223	2.90774	chip_cpsf4_peak_38	Promoter (<=1kb)	11	107461817	107537505	75689	1	55531	uc001pjm.3	-649	ENSG00000110675	ELMOD1	ELMO/CED-12 domain containing 1
chr12	6643910	6644395	486	*	487	6644146	15	7.73357	4.44155	2.33547	chip_cpsf4_peak_41	Promoter (<=1kb)	12	6644409	6647537	3129	1	2597	uc031qfw.1	-14	ENSG00000111640	GAPDH	glyceraldehyde-3-phosphate dehydrogenase
chr14	21979888	21980151	264	*	265	21979950	10	5.15307	3.71116	0.85313	chip_cpsf4_peak_50	Promoter (<=1kb)	14	21969832	21979457	9626	2	56339	uc021rox.1	-431	ENSG00000165819	METTL3	methyltransferase like 3
chr14	50998664	50999222	559	*	560	50998856	21	16.076	7.79688	9.70738	chip_cpsf4_peak_51	Promoter (<=1kb)	14	50906731	50998893	92163	2	11183	uc010anv.1	0	ENSG00000012983	MAP4K5	mitogen-activated protein kinase kinase kinase kinase 5
chr14	88459192	88459455	264	*	265	88459318	8	6.01274	4.54083	1.32	chip_cpsf4_peak_54	Promoter (<=1kb)	14	88400067	88459103	59037	2	2581	uc010tvz.1	-89	ENSG00000054983	GALC	galactosylceramidase
chr15	77924491	77924771	281	*	282	77924598	15	7.73357	4.44155	2.33547	chip_cpsf4_peak_57	Promoter (<=1kb)	15	77905369	77924709	19341	2	84894	uc002bct.1	0	ENSG00000169783	LINGO1	leucine rich repeat and Ig domain containing 1
chr15	79165487	79165836	350	*	351	79165634	14	8.51584	5.06067	2.90774	chip_cpsf4_peak_58	Promoter (<=1kb)	15	79165331	79190081	24751	1	10933	uc031qtc.1	156	ENSG00000185787	MORF4L1	mortality factor 4 like 1
chr15	93426217	93426541	325	*	326	93426218	16	4.7996	2.87644	0.77966	chip_cpsf4_peak_59	Promoter (<=1kb)	15	93426526	93441977	15452	1	100507217	uc021svp.1	0	NA	LINC01578	long intergenic non-protein coding RNA 1578
chr15	101835128	101835391	264	*	265	101835273	15	9.89546	5.67046	4.04053	chip_cpsf4_peak_61	Promoter (<=1kb)	15	101821715	101835460	13746	2	6627	uc002bww.3	69	ENSG00000131876	SNRPA1	small nuclear ribonucleoprotein polypeptide A'
chr16	2012583	2012906	324	*	325	2012803	12	6.77141	4.38592	1.77042	chip_cpsf4_peak_62	Promoter (<=1kb)	16	2012335	2012467	133	2	574042	uc002cnp.1	-116	ENSG00000206811	SNORA10	small nucleolar RNA, H/ACA box 10
chr16	23568379	23568657	279	*	280	23568493	9	9.20742	6.35924	3.4202	chip_cpsf4_peak_65	Promoter (<=1kb)	16	23533334	23568696	35363	2	124454	uc002dls.4	39	ENSG00000103356	EARS2	glutamyl-tRNA synthetase 2, mitochondrial
chr17	7211532	7211978	447	*	448	7211539	17	5.37177	3.04564	1.01834	chip_cpsf4_peak_69	Promoter (<=1kb)	17	7211694	7215782	4089	1	1984	uc002gfu.3	0	ENSG00000132507	EIF5A	eukaryotic translation initiation factor 5A
chr17	7788760	7789098	339	*	340	7788912	33	17.0402	5.75288	10.6005	chip_cpsf4_peak_70	Promoter (<=1kb)	17	7788123	7816075	27953	1	1107	uc002gjd.2	637	ENSG00000170004	CHD3	chromodomain helicase DNA binding protein 3
chr17	16283211	16283666	456	*	457	16283424	11	6.28114	4.25284	1.37222	chip_cpsf4_peak_72	Promoter (<=1kb)	17	16284367	16286053	1687	1	7314	uc010vwe.1	-701	ENSG00000170315	UBB	ubiquitin B
chr17	55037340	55037621	282	*	283	55037515	9	7.02478	5.04537	1.90065	chip_cpsf4_peak_73	Promoter (<=1kb)	17	55015561	55038411	22851	2	8161	uc002iuu.3	790	ENSG00000121058	COIL	coilin
chr17	73178763	73179048	286	*	287	73178916	19	18.0654	9.55573	11.5782	chip_cpsf4_peak_74	Promoter (<=1kb)	17	73163825	73179098	15274	2	6613	uc002jne.3	50	ENSG00000188612	SUMO2	small ubiquitin-like modifier 2
chr19	797478	797741	264	*	265	797693	15	9.43029	5.39805	3.61362	chip_cpsf4_peak_78	Promoter (<=1kb)	19	797392	812327	14936	1	5725	uc002lpr.2	86	ENSG00000011304	PTBP1	polypyrimidine tract binding protein 1
chr19	18682724	18683001	278	*	279	18682827	13	7.62894	4.72329	2.25197	chip_cpsf4_peak_80	Promoter (<=1kb)	19	18682614	18688270	5657	1	7311	uc002njs.3	110	ENSG00000221983	UBA52	ubiquitin A-52 residue ribosomal protein fusion product 1
chr19	35740106	35740369	264	*	265	35740141	11	5.94532	4.04854	1.32	chip_cpsf4_peak_83	Promoter (<=1kb)	19	35739782	35758867	19086	1	51599	uc002nyp.3	324	ENSG00000105699	LSR	lipolysis stimulated lipoprotein receptor
chr19	58125670	58126133	464	*	465	58125990	22	7.13458	3.33715	1.95641	chip_cpsf4_peak_87	Promoter (<=1kb)	19	58125830	58133636	7807	1	7693	uc002qpn.2	0	ENSG00000213762	ZNF134	zinc finger protein 134
chr19	58193435	58194004	570	*	571	58193746	16	13.14	7.38754	6.98836	chip_cpsf4_peak_88	Promoter (<=1kb)	19	58193337	58201169	7833	1	90233	uc031rni.1	98	ENSG00000204519	ZNF551	zinc finger protein 551
chr2	47403193	47403456	264	*	265	47403218	11	5.6883	3.89373	1.26794	chip_cpsf4_peak_90	Promoter (<=1kb)	2	47293080	47403740	110661	2	285051	uc010fbd.3	284	ENSG00000239605	C2orf61	chromosome 2 open reading frame 61
chr2	97482304	97482619	316	*	317	97482385	22	7.13458	3.33715	1.95641	chip_cpsf4_peak_94	Promoter (<=1kb)	2	97481991	97501121	19131	1	26505	uc002swz.3	313	ENSG00000168763	CNNM3	cyclin and CBS domain divalent metal cation transport mediator 3
chr20	13976543	13977120	578	*	579	13976749	8	6.01274	4.54083	1.32	chip_cpsf4_peak_102	Promoter (<=1kb)	20	13976146	16033841	2057696	1	140733	uc002wou.3	397	ENSG00000172264	MACROD2	MACRO domain containing 2
chr20	37101584	37101847	264	*	265	37101760	16	10.3707	5.73543	4.39443	chip_cpsf4_peak_104	Promoter (<=1kb)	20	37101486	37207504	106019	1	57148	uc002xix.3	98	ENSG00000170471	RALGAPB	Ral GTPase activating protein, beta subunit (non-catalytic)
chr21	9827188	9827538	351	*	352	9827326	154	12.92	1.90125	6.77424	chip_cpsf4_peak_109	Promoter (<=1kb)	21	9826203	9826263	61	1	100500815	uc021wgw.1	985	ENSG00000264063	MIR3687-1	microRNA 3687-1
chr21	34144019	34144301	283	*	284	34144209	15	13.8475	8.07259	7.66443	chip_cpsf4_peak_111	Promoter (<=1kb)	21	34106210	34144169	37960	2	94104	uc002yqn.3	0	ENSG00000159086	PAXBP1	PAX3 and PAX7 binding protein 1
chr3	10290980	10291243	264	*	265	10291130	9	6.7948	4.89971	1.77042	chip_cpsf4_peak_115	Promoter (<=1kb)	3	10290879	10327537	36659	1	9797	uc011att.1	101	ENSG00000157014	TATDN2	TatD DNase domain containing 2
chr3	47822949	47823256	308	*	309	47823143	13	7.62894	4.72329	2.25197	chip_cpsf4_peak_117	Promoter (<=1kb)	3	47627378	47823405	196028	2	6599	uc003crq.2	149	ENSG00000173473	SMARCC1	SWI/SNF related, matrix associated, actin dependent regulator of chromatin, subfamily c, member 1
chr3	58572595	58572858	264	*	265	58572724	10	5.15307	3.71116	0.85313	chip_cpsf4_peak_119	Promoter (<=1kb)	3	58549845	58572795	22951	2	11170	uc010hnm.3	0	ENSG00000168309	FAM107A	family with sequence similarity 107, member A
chr3	150480657	150480930	274	*	275	150480724	12	7.90577	5.07534	2.44585	chip_cpsf4_peak_121	Promoter (<=1kb)	3	150458910	150481263	22354	2	6478	uc003eyi.3	333	ENSG00000181788	SIAH2	siah E3 ubiquitin protein ligase 2
chr4	75023852	75024144	293	*	294	75024000	12	10.2918	6.55898	4.33365	chip_cpsf4_peak_126	Promoter (<=1kb)	4	75023829	75168814	144986	1	441024	uc011cbk.2	23	ENSG00000163738	MTHFD2L	methylenetetrahydrofolate dehydrogenase (NADP+ dependent) 2-like
chr4	184019335	184019680	346	*	347	184019523	11	9.16749	6.05444	3.38658	chip_cpsf4_peak_127	Promoter (<=1kb)	4	184018174	184020352	2179	2	152641	uc003ivj.1	672	ENSG00000251359	WWC2-AS2	WWC2 antisense RNA 2
chr5	96143166	96143469	304	*	305	96143308	12	6.77141	4.38592	1.77042	chip_cpsf4_peak_130	Promoter (<=1kb)	5	96096514	96143892	47379	2	51752	uc003kml.3	423	ENSG00000164307	ERAP1	endoplasmic reticulum aminopeptidase 1
chr5	137089360	137089721	362	*	363	137089512	14	9.84757	5.85616	4.00483	chip_cpsf4_peak_131	Promoter (<=1kb)	5	137087073	137090039	2967	2	10949	uc003lbt.3	318	ENSG00000177733	HNRNPA0	heterogeneous nuclear ribonucleoprotein A0
chr5	142783400	142783810	411	*	412	142783539	13	6.17387	3.88636	1.32	chip_cpsf4_peak_132	Promoter (<=1kb)	5	142779221	142783612	4392	2	2908	uc003lni.2	0	ENSG00000113580	NR3C1	nuclear receptor subfamily 3, group C, member 1 (glucocorticoid receptor)
chr5	149828787	149829127	341	*	342	149828977	8	5.80779	4.40974	1.32	chip_cpsf4_peak_134	Promoter (<=1kb)	5	149823792	149829319	5528	2	6208	uc003lsh.3	192	ENSG00000164587	RPS14	ribosomal protein S14
chr5	180670095	180670400	306	*	307	180670169	11	7.38301	4.93565	2.1047	chip_cpsf4_peak_135	Promoter (<=1kb)	5	180670314	180670376	63	2	619570	uc003mnn.1	0	ENSG00000264549	SNORD95	small nucleolar RNA, C/D box 95
chr6	20212369	20212634	266	*	267	20212562	19	6.58284	3.38405	1.63203	chip_cpsf4_peak_136	Promoter (<=1kb)	6	20099916	20212695	112780	2	154141	uc003ncx.2	61	ENSG00000172197	MBOAT1	membrane bound O-acyltransferase domain containing 1
chr6	30710208	30710608	401	*	402	30710429	13	10.8418	6.68901	4.85425	chip_cpsf4_peak_138	Promoter (<=1kb)	6	30695511	30710453	14943	2	10211	uc003nrm.3	0	ENSG00000137312	FLOT1	flotillin 1
chr6	34205550	34206005	456	*	457	34205996	13	4.19909	2.84087	0.53289	chip_cpsf4_peak_139	Promoter (<=1kb)	6	34206568	34214008	7441	1	3159	uc003ojc.3	-563	ENSG00000137309	HMGA1	high mobility group AT-hook 1
chr6	150038673	150039108	436	*	437	150038969	6	5.25537	4.24092	0.92411	chip_cpsf4_peak_141	Promoter (<=1kb)	6	149979289	150039392	60104	2	9113	uc003qmu.2	284	ENSG00000131023	LATS1	large tumor suppressor kinase 1
chr7	139024622	139024886	265	*	266	139024746	11	5.94532	4.04854	1.32	chip_cpsf4_peak_145	Promoter (<=1kb)	7	139025105	139108203	83099	1	51631	uc011kqs.2	-219	ENSG00000146963	LUC7L2	LUC7-like 2 pre-mRNA splicing factor
chr8	53626688	53626961	274	*	275	53626868	9	5.92746	4.34561	1.32	chip_cpsf4_peak_148	Promoter (<=1kb)	8	53535018	53627026	92009	2	9821	uc003xre.4	65	ENSG00000023287	RB1CC1	RB1-inducible coiled-coil 1
chr8	144119729	144120157	429	*	430	144119959	12	8.72957	5.58612	3.04578	chip_cpsf4_peak_154	Promoter (<=1kb)	8	144120679	144135720	15042	1	286122	uc003yxp.1	-522	NA	C8orf31	chromosome 8 open reading frame 31
chr1	204486631	204486911	281	*	282	204486787	9	7.02478	5.04537	1.90065	chip_cpsf4_peak_11	Promoter (1-2kb)	1	204485507	204677661	192155	1	4194	uc001hbd.2	1124	ENSG00000198625	MDM4	MDM4, p53 regulator
chr2	233899099	233899396	298	*	299	233899325	8	6.01274	4.54083	1.32	chip_cpsf4_peak_100	Promoter (1-2kb)	2	233897382	233899767	2386	1	4759	uc010zmn.2	1717	ENSG00000115488	NEU2	sialidase 2 (cytosolic sialidase)
chr20	22562707	22563541	835	*	836	22563507	17	6.75691	3.67084	1.77042	chip_cpsf4_peak_103	Promoter (1-2kb)	20	22561642	22565101	3460	2	3170	uc002wsm.3	1560	ENSG00000125798	FOXA2	forkhead box A2
chr22	46483473	46483764	292	*	293	46483646	13	4.19909	2.84087	0.53289	chip_cpsf4_peak_114	Promoter (1-2kb)	22	46481877	46509808	27932	1	400931	uc003bgt.4	1596	ENSG00000197182	MIRLET7BHG	MIRLET7B host gene
chr1	10854035	10854390	356	*	357	10854188	12	11.6872	7.40876	5.6151	chip_cpsf4_peak_2	Promoter (2-3kb)	1	10696666	10856733	160068	2	54897	uc001aro.4	2343	ENSG00000130940	CASZ1	castor zinc finger 1
chr19	55351162	55351453	292	*	293	55351342	9	7.94219	5.61576	2.46842	chip_cpsf4_peak_86	Promoter (2-3kb)	19	55349031	55367367	18337	1	3809	uc002qhn.1	2131	ENSG00000221957	KIR2DS4	killer cell immunoglobulin-like receptor, two domains, short cytoplasmic tail, 4
chr6	155534853	155535317	465	*	466	155534874	6	4.75003	3.93103	0.77966	chip_cpsf4_peak_142	Promoter (2-3kb)	6	155538097	155578857	40761	1	26230	uc003qqh.3	-2780	ENSG00000146426	TIAM2	T-cell lymphoma invasion and metastasis 2
chr9	135455289	135455578	290	*	291	135455372	16	6.05072	3.44963	1.32	chip_cpsf4_peak_159	Promoter (2-3kb)	9	135457993	135465640	7648	1	56751	uc004cbp.1	-2415	ENSG00000125492	BARHL1	BarH-like homeobox 1
chr15	22837071	22837334	264	*	265	22837230	6	6.20162	4.77563	1.32	chip_cpsf4_peak_55	Promoter (3-4kb)	15	22833395	22873891	40497	1	114791	uc001yur.4	3676	ENSG00000275835	TUBGCP5	tubulin, gamma complex associated protein 5
chr16	33293951	33294263	313	*	314	33294075	36	6.10335	2.35216	1.32	chip_cpsf4_peak_66	Promoter (4-5kb)	16	33298268	33298702	435	2	390705	uc021thh.1	4439	NA	LOC390705	protein phosphatase 2, regulatory subunit B'', beta pseudogene
chr17	16190122	16190405	284	*	285	16190234	9	4.39742	3.37378	0.67826	chip_cpsf4_peak_71	Promoter (4-5kb)	17	16185328	16185402	75	1	100302124	uc021tqr.1	4794	ENSG00000221355	MIR1288	microRNA 1288
chr2	102402132	102402401	270	*	271	102402238	12	14.2956	8.86903	8.07111	chip_cpsf4_peak_95	Promoter (4-5kb)	2	102407182	102456456	49275	1	9448	uc010fiw.1	-4781	ENSG00000071054	MAP4K4	mitogen-activated protein kinase kinase kinase kinase 4
chr7	55229083	55229353	271	*	272	55229193	21	12.9911	6.10713	6.8408	chip_cpsf4_peak_144	Promoter (4-5kb)	7	55224226	55238906	14681	1	1956	uc011kcq.1	4857	ENSG00000146648	EGFR	epidermal growth factor receptor
